# Supplementary material for: Risk-taking to obtain reward: sex differences and associations with emotional and depressive symptoms in a nationally representative cohort of UK adolescents
Source: Psychol Med. 2021 Jan 12;52(13):2805–13. doi: 10.1017/S0033291720005000 (PMC9647510; doi:10.1017/S0033291720005000)
Supplement: Supplementary file 1 [file S0033291720005000sup.zip]

Archive with 3 entries (3 files):
- S0033291720005000sup001.docx
- S0033291720005000sup002.docx
- S0033291720005000sup003.docx
